# Supplementary material for: dCas9 regulator to neutralize competition in CRISPRi circuits
Source: Nat Commun. 2021 Mar 16;12:1692. doi: 10.1038/s41467-021-21772-6 (PMC7966764; doi:10.1038/s41467-021-21772-6)
Supplement: Supplementary file 2 — Supplementary Data [file 41467_2021_21772_MOESM2_ESM.zip]

Archive with 2 entries (2 files):
- DNA_sequence_plasmids.zip
- primer_list.xlsx
