# Supplementary material for: dCas9 regulator to neutralize competition in CRISPRi circuits
Source: Nat Commun. 2021 Mar 16;12:1692. doi: 10.1038/s41467-021-21772-6 (PMC7966764; doi:10.1038/s41467-021-21772-6)
Supplement: Supplementary file 2 — Supplementary Data [file 41467_2021_21772_MOESM2_ESM.zip › primer_list.xlsx]

## Sheet: pdCas9_CL
plasmid name	pdCas9_CL
primer name	primer sequence (5' to 3')
AH1prR	TATCGCCTTGTCCAGACACT
AH2prF	GAAGACATTCAAAAAGCACAAGTGTC
GFP_VR	GGTAGCGTTGCCAATGATGTTACAG
P262	CAACGGTAGCTTATTCAGTCCTAG
P263	CTAGGACTGAATAAGCTACCGTTG
P264	CTGTAACATCATTGGCAACG
P311	GAAACGCGGTTTTAATATAAGGAGGTTATTAATGGATAAGAAATACTCAATAGGCTTAGC
P312	CTCCTTATATTAAAACCGCGTTTCCTCTCGTCTAGAGTGAATCTATTATACGAGCCGGAT

## Sheet: pdCas9_CL2
plasmid name	pdCas9_CL2
primer name	primer sequence (5' to 3')
AH1prR	TATCGCCTTGTCCAGACACT
AH2prF	GAAGACATTCAAAAAGCACAAGTGTC
P329	TCCTAGGGACTATGCTAGCTACTAGTATTGACTATTAATCATCGTTTTAGAGC
P330	TAGTAGCTAGCATAGTCCCTAGGACTGAGCTAGCTGTCAACTGCCTCGTGATACGCC
P429	CAGCGGCCGCTACTAGTAAGGTTGGACACGCAGATATCG
P430	CGATATCTGCGTGTCCAACCTTACTAGTAGCGGCCGCTGC
P431	GTCCATCTCTAAGAACGTTATAAACGCAGAAAGGCCCACCC
P432	CCTTTCTGCGTTTATAACGTTCTTAGAGATGGACGAAATGTTTC
P433	CGCGGTTGCATGCGCAAGGCTAGTCCTGTTC
P434	GGACTAGCCTTGCGCATGCAACCGCGGGCTG

## Sheet: pdCas9_CL7
plasmid name	pdCas9_CL7
primer name	primer sequence (5' to 3')
AH1prR	TATCGCCTTGTCCAGACACT
AH2prF	GAAGACATTCAAAAAGCACAAGTGTC
P258	GAGTATTGACTTCGCATCTTTTTGTACCTATAATAG
P259	ACAAAAAGATGCGAAGTCAATACTCTTTTTGGCGCGCCCTGCCTCGTGATACGCC
P429	CAGCGGCCGCTACTAGTAAGGTTGGACACGCAGATATCG
P430	CGATATCTGCGTGTCCAACCTTACTAGTAGCGGCCGCTGC
P431	GTCCATCTCTAAGAACGTTATAAACGCAGAAAGGCCCACCC
P432	CCTTTCTGCGTTTATAACGTTCTTAGAGATGGACGAAATGTTTC
P433	CGCGGTTGCATGCGCAAGGCTAGTCCTGTTC
P434	GGACTAGCCTTGCGCATGCAACCGCGGGCTG

## Sheet: pHH50-I
plasmid name	pHH50-I
primer name	primer sequence (5' to 3')
load_F2	CCTTTAACCAAAGGATTCCTGATTTCCAC
load_R2	GTGGAAATCAGGAATCCTTTGGTTAAAGG
P367	ACACCCCGAAGGGTGTTCAATAATTGGAAAAAAAGCACCGACTCGGTGCCAC
P662	CTAGAAGCGGCCGCGAATTCACGCTTCTGCCGTCAGC
P663	GCTGACGGCAGAAGCGTGAATTCGCGGCCGCTTCTAG
P664	TAAAACTGCGGCGATATAATAGATTCTGTGCTCAGTATCTCTATCACTGATAGGGATGTC
P665	GAGCACAGAATCTATTATATCGCCGCAGTTTTAG
P667	AGGAGGTCTGTCGCAAGGCA
P668	GAGCGTGCCTTGCGACAGACCTCCTCTCTAGTATAACACCGTGCGTGTTGACTATTTTAC
P669	CCAATTATTGAACACCCTTCGGG
P730	TTTCTCCTCTTTCTCTAGTATGAATCTATTATATCGCCGCAAGGGATAAATGTCAA
P731	CCCTTGCGGCGATATAATAGATTCATACTAGAGAAAGAGGAGAAATACTAGATGGC

## Sheet: pHH50-IV
plasmid name	pHH50-IV
primer name	primer sequence (5' to 3')
load_F2	CCTTTAACCAAAGGATTCCTGATTTCCAC
load_R2	GTGGAAATCAGGAATCCTTTGGTTAAAGG
P367	ACACCCCGAAGGGTGTTCAATAATTGGAAAAAAAGCACCGACTCGGTGCCAC
P613	GCGTCTTCAATAATTGGAGAATCTATTATAGGTACAAAAAGATGCGAAAGCA
P614	CTTTTTGTACCTATAATAGATTCTCCAATTATTGAAGACGCTTAACAGCG
P662	CTAGAAGCGGCCGCGAATTCACGCTTCTGCCGTCAGC
P663	GCTGACGGCAGAAGCGTGAATTCGCGGCCGCTTCTAG
P664	TAAAACTGCGGCGATATAATAGATTCTGTGCTCAGTATCTCTATCACTGATAGGGATGTC
P665	GAGCACAGAATCTATTATATCGCCGCAGTTTTAG
P667	AGGAGGTCTGTCGCAAGGCA
P668	GAGCGTGCCTTGCGACAGACCTCCTCTCTAGTATAACACCGTGCGTGTTGACTATTTTAC
P669	CCAATTATTGAACACCCTTCGGG
P730	TTTCTCCTCTTTCTCTAGTATGAATCTATTATATCGCCGCAAGGGATAAATGTCAA
P731	CCCTTGCGGCGATATAATAGATTCATACTAGAGAAAGAGGAGAAATACTAGATGGC

## Sheet: pAUX_OL
plasmid name	pAUX_OL
primer name	primer sequence (5' to 3')
PC02	TTCTTAGACGTCAGGTGGCATAAATCGATGCAGGTGGCAC
PC03	GTGCCACCTGCATCGATTTATGCCACCTGACGTCTAAGAA
PC04	CTAGAAGCGGCCGCGAATTCGGGAGACCAAAAAAAAAAAAACA
PC05	TTTTTTTTTTTTGGTCTCCCGAATTCGCGGCCGCTTCTAG
PC25	GGGTGGGCCTTTCTGCGTTTATAAATGGCGATGACGCATCCTC
PC26	GAGGATGCGTCATCGCCATTTATAAACGCAGAAAGGCCCACCC

## Sheet: pHH41_NOg2
plasmid name	pHH41_NOg2
primer name	primer sequence (5' to 3')
B31_F2	CTTTTTTACACCGTTTTCATCTGTGCATATGGAC
B31_R2	GTCCATATGCACAGATGAAAACGGTGTAAAAAAG
P380	GGCGTCTCCACTGTGCG
P394	AATGTATTTAGAAAAATAAACAAATAGG
P395	GCAAGGCAAAAAAATTAGCGCAAGAAGACAAAAATC
P396	TTCTTGCGCTAATTTTTTTGCCTTGCGACAGACCTC

## Sheet: pHH41
plasmid name	pHH41_1/2/3/4	For example, to build pHH41_2, use the items 1-22 and the items 25-26.
item	primer name	primer sequence (5' to 3')	Note
1	HH21_F3	GCGTTTTTTATTGGTGAGAATAGTAAGACGGGTAAGCCTGTTG	the common primer to build pHH41_1/2/3/4
2	HH21_R3	CAACAGGCTTACCCGTCTTACTATTCTCACCAATAAAAAACGC	the common primer to build pHH41_1/2/3/4
3	P343	TACTTTATGGCTAGCTCAGTCCTAGGTACAATGCTAGCTACTAGAGTCACACAGG	the common primer to build pHH41_1/2/3/4
4	P344	AGTGAACAGTTCTTCTCCTTTACGCATCTAGTACTTTCCTGTGTGACTCTAGTAGCTAGC	the common primer to build pHH41_1/2/3/4
5	P348	AATAGGCGTATCACGAGGCAGAGGCGCGCCTTGACATCAGGAAAATTTTTCTGTAGATTT	the common primer to build pHH41_1/2/3/4
6	P349	AGTATTTCTCCTCTTTCTCTAGTAACGTTAAATCTACAGAAAAATTTTCCTGATGTCAAG	the common primer to build pHH41_1/2/3/4
7	P350	GAAAATTTTTCTGTAGATTTAACGTTACTAGAGAAAGAGGAGAAATACTAGATGG	the common primer to build pHH41_1/2/3/4
8	P351	ACCGTAGTAAAAAATTAGCGCAAGAAGACAAAAATC	the common primer to build pHH41_1/2/3/4
9	P362	TGTCAATCTCTATCACTGATGTTTTAGAGCTAGAAATAGCAAGTTAAAATAAGG	the common primer to build pHH41_1/2/3/4
10	P365	GCTCTAAAACTGACATCAGGAAAATTTTTCTTATTCGACTATAACAAACCATTTTCTTGC	the common primer to build pHH41_1/2/3/4
11	P366	GAATAAGAAAAATTTTCCTGATGTCAGTTTTAGAGCTAGAAATAGCAAGTTAAAATAAGG	the common primer to build pHH41_1/2/3/4
12	P367	ACACCCCGAAGGGTGTTCAATAATTGGAAAAAAAGCACCGACTCGGTGCCAC	the common primer to build pHH41_1/2/3/4
13	P368	TGCGTTTTATTATTTGTATAGCTCATCCATACCATGTG	the common primer to build pHH41_1/2/3/4
14	P369	TGGATGAGCTATACAAATAATAAAACGCATGAGAAAGCCCCCGGAAGATCACCTTCCGGG	the common primer to build pHH41_1/2/3/4
15	P370	GGGAAATGTGCGCGGAACGCGCAATAAAAAAGCCCCCGGAAGGTGATCTTCCG	the common primer to build pHH41_1/2/3/4
16	P371	TTATTGCGCGTTCCGCGCACATTTCCCC	the common primer to build pHH41_1/2/3/4
17	P372	CCCGCACTGTCAGGTGCGGGCTTTTTTCTGTGTTTCCAAAAAAAGCACCGACTCGGTGCC	the common primer to build pHH41_1/2/3/4
18	P373	AGCCCGCACCTGACAGTGCGGGCTTTTTTTTTCGACCAAAGGTGCCTTGCGACAGACCTC	the common primer to build pHH41_1/2/3/4
19	P53	ATTATTGAACACCCTTCGGGGTGTTTTTTTGTTTCTGGTCTCCCGGCGTCTCCACTGTGC	the common primer to build pHH41_1/2/3/4
20	P56	CCTAGGACTGAGCTAGCCATAAAGTACGGGTTTTGCTGCC	the common primer to build pHH41_1/2/3/4
21	PY091	TCTGCCTCGTGATACGCCTATTTTTATAG	the common primer to build pHH41_1/2/3/4
22	Qp20	GCGTAAAGGAGAAGAACTGTTCACTG	the common primer to build pHH41_1/2/3/4
23	P352	TTCTTGCGCTAATTTTTTACTACGGTTTGACAGCTAGCTCAGTCCTAGGGACTATGCTAG	the specific primer to build pHH41-1
24	P353	AGCTCTAAAACATCAGTGATAGAGATTGACAAGTAGCTAGCATAGTCCCTAGGACTGAGC	the specific primer to build pHH41-1
25	P354	TTCTTGCGCTAATTTTTTACTACGGTTTGACGGCTAGCTCAGTCCTAGGTACAGTGC	the specific primer to build pHH41-2
26	P355	CTCTAAAACATCAGTGATAGAGATTGACAAGCTAGCACTGTACCTAGGACTGAGC	the specific primer to build pHH41-2
27	P356	TTCTTGCGCTAATTTTTTACTACGGTGGCGCGCCTTGACAATTAATCATCCGGCTCGTAT	the specific primer to build pHH41-3
28	P357	AGCTCTAAAACATCAGTGATAGAGATTGACAACCACACATTATACGAGCCGGATGATTAA	the specific primer to build pHH41-3
29	P358	TTCTTGCGCTAATTTTTTACTACGGTTTGACAGCTAGCTCAGTCCTAGGTATAATGCTAG	the specific primer to build pHH41-4
30	P359	GCTCTAAAACATCAGTGATAGAGATTGACAAGCTAGCATTATACCTAGGACTGAGCTAG	the specific primer to build pHH41-4

## Sheet: pHH43
plasmid name	pHH43_1/2/3/4	For example, to build pHH43_2, use the items 1-20 and the items 23-24.
item	primer name	primer sequence (5' to 3')	Note
1	B31_F2	CTTTTTTACACCGTTTTCATCTGTGCATATGGAC	the common primer to build pHH43_1/2/3/4
2	B31_R2	GTCCATATGCACAGATGAAAACGGTGTAAAAAAG	the common primer to build pHH43_1/2/3/4
3	P351	ACCGTAGTAAAAAATTAGCGCAAGAAGACAAAAATC	the common primer to build pHH43_1/2/3/4
4	P363	GAGGTCTGTCGCAAGGCAGGGAGACCAGAAACAAAAAAAGGC	the common primer to build pHH43_1/2/3/4
5	P364	GCCTTTTTTTGTTTCTGGTCTCCCTGCCTTGCGACAGACCTC	the common primer to build pHH43_1/2/3/4
6	P380	GGCGTCTCCACTGTGCG	the common primer to build pHH43_1/2/3/4
7	P386	GGTAAAATAGTCAACACGCAGTTTTAGAGCTAGAAATAGCAAGTTAAAATAAGGC	the common primer to build pHH43_1/2/3/4
8	P387	ACGGGACATGGAATCTCCTTTGTAACATTAGGCGCTATCATGCCATACC	the common primer to build pHH43_1/2/3/4
9	P388	TTACAAAGGAGATTCCATGTCCCGTTTAGATAAATCAAAAGTGATTAACAG	the common primer to build pHH43_1/2/3/4
10	P389	GCCTTTCGTTTTATTTGATGCCTGGTCATCAGGAACCACTTTCGCATTTAAGTTG	the common primer to build pHH43_1/2/3/4
11	P390	CCAGGCATCAAATAAAACGAAAGGCTCAGTCGAAA	the common primer to build pHH43_1/2/3/4
12	P391	TGACAGAACAAAGAGCTACAGTCTGTATAAACGCAGAAAGGCCCACCCGAA	the common primer to build pHH43_1/2/3/4
13	P393	TACTGAGCACTGAAAAATTTTCCTGATGTCAG	the common primer to build pHH43_1/2/3/4
14	P394	AATGTATTTAGAAAAATAAACAAATAGG	the common primer to build pHH43_1/2/3/4
15	P397	AGACTGTAGCTCTTTGTTCTGTCATCCCTATCAGTGATAGAGATTGACATCCCTATCAG	the common primer to build pHH43_1/2/3/4
16	P398	TCAGGAAAATTTTTCAGTGCTCAGTATCTCTATCACTGATAGGGATGTCAATCTCT	the common primer to build pHH43_1/2/3/4
17	P399	TAGGGATGACAGAACAAAGAGCTACAGTCTGTATAAACGC	the common primer to build pHH43_1/2/3/4
18	P400	GTAGCTCTTTGTTCTGTCATCCCTATCAGTGATAGAGATTGACATCCCTATCAGTGATAG	the common primer to build pHH43_1/2/3/4
19	P401	GTACGCAACCTAAAGTAAAATGCCCCACAGCGCTGAGTGC	the common primer to build pHH43_1/2/3/4
20	P402	GGGCATTTTACTTTAGGTTGCGTACTTGAGGATC	the common primer to build pHH43_1/2/3/4
21	P352	TTCTTGCGCTAATTTTTTACTACGGTTTGACAGCTAGCTCAGTCCTAGGGACTATGCTAG	the specific primer to build pHH43-1
22	P381	CTCTAAAACTGCGTGTTGACTATTTTACCAGTAGCTAGCATAGTCCCTAGGACTGAGC	the specific primer to build pHH43-1
23	P354	TTCTTGCGCTAATTTTTTACTACGGTTTGACGGCTAGCTCAGTCCTAGGTACAGTGC	the specific primer to build pHH43-2
24	P382	CTCTAAAACTGCGTGTTGACTATTTTACCAGCTAGCACTGTACCTAGGACTGAGC	the specific primer to build pHH43-2
25	P356	TTCTTGCGCTAATTTTTTACTACGGTGGCGCGCCTTGACAATTAATCATCCGGCTCGTAT	the specific primer to build pHH43-3
26	P383	TCTAAAACTGCGTGTTGACTATTTTACCACCACACATTATACGAGCCGGATGATTAA	the specific primer to build pHH43-3
27	P358	TTCTTGCGCTAATTTTTTACTACGGTTTGACAGCTAGCTCAGTCCTAGGTATAATGCTAG	the specific primer to build pHH43-4
28	P384	CTCTAAAACTGCGTGTTGACTATTTTACCAGCTAGCATTATACCTAGGACTGAGCTAG	the specific primer to build pHH43-4
