# Supplementary material for: dCas9 regulator to neutralize competition in CRISPRi circuits
Source: Nat Commun. 2021 Mar 16;12:1692. doi: 10.1038/s41467-021-21772-6 (PMC7966764; doi:10.1038/s41467-021-21772-6)
Supplement: Supplementary file 3 — Supplementary Software [file 41467_2021_21772_MOESM3_ESM.zip]

Archive with 8 entries (8 files):
- README.txt
- __MACOSX/._README.txt
- dCas9_Cascade.m
- __MACOSX/._dCas9_Cascade.m
- dCas9_NOT.m
- __MACOSX/._dCas9_NOT.m
- main_figures_ini.m
- __MACOSX/._main_figures_ini.m
