# Supplementary material for: dCas9 regulator to neutralize competition in CRISPRi circuits
Source: Nat Commun. 2021 Mar 16;12:1692. doi: 10.1038/s41467-021-21772-6 (PMC7966764; doi:10.1038/s41467-021-21772-6)
Supplement: Supplementary file 3 — Supplementary Software [file 41467_2021_21772_MOESM3_ESM.zip › README.txt]

The MATLAB scripts in this folder generate simulation figures in the paper "dCas9 regulator to neutralize competition in CRISPRi circuits" by H.-H Huang, M. Bellato, Y. Qian, P. Cardenas, L. Pasotti, P. Magni, and D. Del Vecchio submitted for publication in Nature Communications.  

'dCas9_NOT.m' and 'dCas9_Cascade.m' contain mathematical models reported in Supplementary Note 1. They correspond to the NOT gate and the cascade circuit, respectively. 

'main_figures_ini.m' specifies parameters for these models to produce the simulation figure insets in Figures 2 and 3.

In order to run the codes, please place all three .m files in the same folder and run 'main_figures_ini.m'. The codes are tested on MATLAB R2020a and the expected run time on a desktop should be about a minute.

Simulation results in Figure 1 and Supplementary Figures 1-3 can be generated by varying the respective parameters in 'main_figures_ini.m'. 
