# Supplementary material for: dCas9 regulator to neutralize competition in CRISPRi circuits
Source: Nat Commun. 2021 Mar 16;12:1692. doi: 10.1038/s41467-021-21772-6 (PMC7966764; doi:10.1038/s41467-021-21772-6)
Supplement: Supplementary file 3 — Supplementary Software [file 41467_2021_21772_MOESM3_ESM.zip › dCas9_NOT.m]

function dx = dCas9_NOT(t,x,para,HSL)
%% define parameters
% gRNA & dCas9 binding dissociation constant [nM]
K = para.K;

% gRNA:dCas9 complex & DNA promoter binding dissociation constant [nM]
Q = para.Q;

% dilution rate constant [1/min]
delta = para.delta;

% decay of gRNA [1/min]
theta = para.theta;

% synthesis rate constant of dCas9 protein [nM/min]
aD = para.aD;

% synthesis rate constant of RFP [nM/min]
aY = para.aY;

% gRNA1 synthesis rate per nM promoter [1/min]
u1 =para.Vmax*(para.delta0+1./(1+(para.k/HSL)^para.n));

% gRNA2 synthesis rate per nM promoter [1/min]
u2 = para.u2;

% gRNA0 synthesis rate per nM promoter [1/min]
u0 = para.u0;

% DNA copy number of gRNA0 (controller) [nM]
pT0 = para.pT0;

% DNA copy number of gRNA1 [nM]
pTg1 = para.pTg1;

% DNA copy number of gRNA2 (competitor) [nM]
pTg2 = para.pTg2;

% DNA copy number of RFP [nM]
pTy = para.pTy;

%% simulation setup 
dx = zeros(5,1);

% define state variables
g1 = x(1);  % gRNA1
g2 = x(2);  % gRNA2 (competitor)
g0 = x(3);  % gRNA0 (controller)
DT = x(4);  % dCas9 total
Y = x(5);   % RFP

% total amount of gRNA0:dCas9 complex
C0tot = g0*DT/(K+g1+g2+g0);

% free amount of gRNA0:dCas9 complex 
C0=(sqrt((Q+pT0-C0tot)^2+4*C0tot*Q)-(Q+pT0-C0tot))/2;

% total amount of gRNA1:dCas9 complex
C1tot = DT*(g1/(K+g1+g2+g0));

% free amount of gRNA1:dCas9 complex
C1=(sqrt((Q+pTy-C1tot)^2+4*C1tot*Q)-(Q+pTy-C1tot))/2;

% g1:dCas9:DNA complex
C11 = pTy*(C1/(Q+C1));

% define switches to simulate system between 
if para.feedback_sw == 1   % unregulated
    % dCas9 synthesis rate amplification factor (1 when unregulated)
    sw1 = 1;    
    % set gRNA0 production to inactive if dCas9 production is unregulated
    sw2 = 0;
elseif para.feedback_sw == 2 % regulated
    % dCas9 synthesis rate amplification factor (by increasing RBS)
    sw1 = para.feedback_amp;  
    % set gRNA0 production to active if dCas9 production is regulated
    sw2 = 1;
end

%% ODEs

% g1 [eqn 30 (UR) & 33 (R) in SI]
dx(1) = u1*pTg1 - (delta+theta)*g1- delta*DT*g1/(K+g1+g2+g0);

% g2 [eqn 30 (UR) & 33 (R) in SI]
dx(2) = u2*pTg2 - (delta+theta)*g2- delta*DT*g2/(K+g1+g2+g0);

% g0 [eqn 33 (R) in SI]
dx(3) = u0*pT0*sw2 - (delta+theta)*g0- delta*DT*g0/(K+g1+g2+g0);

% DT [eqn 32 (UR) & 35 (R) in SI]
dx(4) = aD*sw1*(pT0)*Q/(Q+sw2*C0)-delta*DT;

% RFP [eqn 31 (UR) & 34 (R) in SI]
dx(5) = aY*(pTy-C11)-delta*Y;
