# Supplementary material for: dCas9 regulator to neutralize competition in CRISPRi circuits
Source: Nat Commun. 2021 Mar 16;12:1692. doi: 10.1038/s41467-021-21772-6 (PMC7966764; doi:10.1038/s41467-021-21772-6)
Supplement: Supplementary file 3 — Supplementary Software [file 41467_2021_21772_MOESM3_ESM.zip › main_figures_ini.m]

clear all
close all
clc
%% set simulation parameters
% simulation time span [min]
tspan = [0:1:2000];

% range of HSL to titrate
HSL_vec = logspace(-2,2,40);

%% define model parameters
% gRNA & dCas9 binding dissociation constant [nM]
para.K = 0.01;

% gRNA:dCas9 complex & DNA promoter binding dissociation constant [nM]
para.Q = 0.5;

% dilution rate constant [1/min]
para.delta = 0.01;

% decay of gRNA [1/min]
para.theta = 0.2;

% synthesis rate constant of dCas9 protein [nM/min]
para.aD = 0.6;

% synthesis rate constant of RFP [nM/min]
para.aY = 1;

% gRNA0 synthesis rate per nM promoter [1/min]
para.u0 = 65;   % Ec-TTL=P112 promoter

% DNA copy number of gRNA0 (controller) [nM]
para.pT0 = 30;  % p15A ori

% cooperativity of LuxR:HSL activating pLux
para.n = 2;

% fold increase in dCas9 RBS strength
para.feedback_amp = 10000;

%% run simulations
% - the simulation result is kept in 3 cells, each corresponding to
% (i) NOT gate, low copy, (ii) NOT gate, high copy, and (iii) cascade

output = cell(1,3);

% - inside each cell, there is a matrix recording steady state RFP levels.
% Let m be the number of g2 promoters tested, then the dimension of
% the matrix is (2m x num_HSL), where the first m rows are for the unregulated
% circuit and the last m rows are for the regulated circuit. The number of
% columns corresponds to the number of HSL concentrations simulated

%% NOT gate, low copy

% DNA copy number of gRNA1 [nM]
para.pTg1 = 5;

% DNA copy number of gRNA2 [nM] (competitor)
para.pTg2 = para.pTg1;

% DNA copy number of RFP [nM] (output)
para.pTy = 200;

% competitor promoter strengths tested (no competitor, low, high)
u2_vec_NOT_LC = [0 5 20];

% production rate constant from fully induced pLux promoter
para.Vmax = 50;

% leakiness of pLux promoter (ranges 0-1)
para.delta0 = 0.006;

% effective Kd from HSL on pLux expression
para.k = 8;

for i = 1:length(u2_vec_NOT_LC)
    % gRNA2 synthesis rate constant
    para.u2 = u2_vec_NOT_LC(i);
    for j = [1 2]
        % set switch position for regulated (2) or unregulated (1) to
        % activate/inactivate gRNA0 production
        para.feedback_sw = j;
        for q = 1:length(HSL_vec)
            % titrate over the range of HSL concentrations
            HSL = HSL_vec(q);
            
            % run simulation
            [~,x] = ode15s(@(t,x) dCas9_NOT(t,x,para,HSL),tspan,zeros(1,5));
            
            % record steady state RFP in output cells
            output{1}((j-1)*length(u2_vec_NOT_LC)+i,q) = x(end,end);
        end
    end
end

%% NOT gate, high copy

% DNA copy number of gRNA1 [nM]
para.pTg1 = 84;

% DNA copy number of gRNA2 [nM] (competitor)
para.pTg2 = para.pTg1;

% DNA copy number of RFP [nM] (output)
para.pTy = para.pTg1;

% competitor promoter strengths tested (no competitor, low, high)
u2_vec_NOT_HC = [0 0.3 40];

% production rate constant from fully induced pLux promoter
para.Vmax = 50;

% leakiness of pLux promoter (ranges 0-1)
para.delta0 = 1.8E-4;

% effective Kd from HSL on pLux expression
para.k = 6;

for i = 1:length(u2_vec_NOT_HC)
    % gRNA2 synthesis rate constant
    para.u2 = u2_vec_NOT_HC(i);
    for j = [1 2]
        % set switch position for regulated (2) or unregulated (1) to
        % activate/inactivate gRNA0 production
        para.feedback_sw = j;
        for q = 1:length(HSL_vec)
            % titrate over the range of HSL concentrations
            HSL = HSL_vec(q);
            
            % run simulation
            [~,x] = ode15s(@(t,x) dCas9_NOT(t,x,para,HSL),tspan,zeros(1,5));
            
            % record steady state RFP in output cells
            output{2}((j-1)*length(u2_vec_NOT_HC)+i,q) = x(end,end);
        end
    end
end

%% Cascade

% DNA copy number of gRNA1 [nM] (first stage cascade)
para.pTg1 = 84;

% DNA copy number of gRNA2 [nM] (competitor)
para.pTg2 = para.pTg1;

% DNA copy number of gRNA3 [nM] (second stage cascade)
para.pTg3 = para.pTg1;

% DNA copy number of RFP [nM] (output)
para.pTy = para.pTg1;

% competitor promoter strengths tested (no competitor, w/ competitor)
u2_vec_CAS = [0 40];

% production rate constant from fully induced pLux promoter
para.Vmax = 50;

% leakiness of pLux promoter (ranges 0-1)
para.delta0 = 0.006;

% effective Kd from HSL on pLux expression
para.k = 5;

% gRNA3 synthesis rate constant per nM promoter (pTet)
para.u3 = 24;

for i = 1:length(u2_vec_CAS)
    % gRNA2 synthesis rate constant
    para.u2 = u2_vec_CAS(i);
    
    for j = [1 2]
        % set switch position for regulated (2) or unregulated (1) to
        % activate/inactivate gRNA0 production
        para.feedback_sw = j;
        for q = 1:length(HSL_vec)
            % titrate over the range of HSL concentrations
            HSL = HSL_vec(q);
            
            % run simulation
            [~,x] = ode15s(@(t,x) dCas9_Cascade(t,x,para,HSL),tspan,zeros(1,6));
            
            % record steady state RFP in output cells
            output{3}((j-1)*length(u2_vec_CAS)+i,q) = x(end,6);
        end
    end
end

%% plot figures
color_vec = {'k','b','r'};

% NOT, low copy
figure(1)
titleTxt_vec = {'NOT-LC-UR','NOT-LC-R'};
for j = [1 2]   % corresponds to UR & R
    subplot(1,2,j)
    for i = 1:length(u2_vec_NOT_LC)
        semilogx(HSL_vec,output{1}(i + (j-1)*length(u2_vec_NOT_LC),:)/max(output{1}(1 + (j-1)*length(u2_vec_NOT_LC),:)),'linewidth',2,'color',color_vec{i})
        hold on
    end
    xlabel('HSL (nM)'); ylabel('RFP (normalized)'); grid on;
    title(titleTxt_vec{j})
    set(gca,'fontsize',20)
end

% NOT, high copy
figure(2)
titleTxt_vec = {'NOT-HC-UR','NOT-HC-R'};
for j = [1 2]   % corresponds to UR & R
    subplot(1,2,j)
    for i = 1:length(u2_vec_NOT_HC)
        semilogx(HSL_vec,output{2}(i + (j-1)*length(u2_vec_NOT_HC),:)/max(output{2}(1 + (j-1)*length(u2_vec_NOT_HC),:)),'linewidth',2,'color',color_vec{i})
        hold on
    end
    xlabel('HSL (nM)'); ylabel('RFP (normalized)'); grid on;
    title(titleTxt_vec{j})
    set(gca,'fontsize',20)
end

% Cascade
figure(3)
titleTxt_vec = {'CAS-UR','CAS-R'};
for j = [1 2]   % corresponds to UR & R
    subplot(1,2,j)
    for i = 1:length(u2_vec_CAS)
        semilogx(HSL_vec,output{3}(i + (j-1)*length(u2_vec_CAS),:),'linewidth',2,'color',color_vec{i})
        hold on
    end
    xlabel('HSL (nM)'); ylabel('RFP (normalized)'); grid on;
    title(titleTxt_vec{j})
    set(gca,'fontsize',20)
end
