# Supplementary material for: dCas9 regulator to neutralize competition in CRISPRi circuits
Source: Nat Commun. 2021 Mar 16;12:1692. doi: 10.1038/s41467-021-21772-6 (PMC7966764; doi:10.1038/s41467-021-21772-6)
Supplement: Supplementary file 7 — Source Data [file 41467_2021_21772_MOESM7_ESM.zip › Figure 2.xlsx]

## Sheet: Fig 2b
Note: - RFP/OD = (RFP-RFP_background)/(OD-OD_background). - RFP and OD background measureed from M9 medium without cells in identical experimental condition. - Data displayed in Figure 2b shown in bold. - n.a., not available
The construct	no competitor (pOP94)
replicate	bio #1	bio #2	bio #3	bio #4	sample size	mean RFP/OD (AU)	std (AU)
3O-C6-HSL (nM)	RFP/OD (AU)				N
0	1173.47	952.381	657.895	1304.35	4	1022.02	282.891
0.1	559.211	1120.4	1003.34	1120.4	4	950.839	266.854
1	19.31	19.82	5.353	n.a.	3	14.8277	8.20926
3	170.068	133.779	0	33.4448	4	84.323	80.6166
10	434.783	0	0	306.122	4	185.226	220.236
100	255.102	0	17.0068	317.726	4	147.459	162.624
The construct	low competitor (pOP91)
replicate	bio #1	bio #2	bio #3	sample size	mean RFP/OD (AU)	std (AU)
3O-C6-HSL (nM)	RFP/OD (AU)			N
0	3048.96	2602.38	2747.72	3	2799.68	227.782
0.1	2697.45	2870.03	2483.08	3	2683.52	193.851
1	142.255	84.9432	127.142	3	118.114	29.7037
3	229.64	142.447	230.493	3	200.86	50.5891
10	16.2181	79.0036	96.5606	3	63.9274	42.2398
100	82.5369	74.2876	149.774	3	102.199	41.4066
The construct	higher competitor (pOP92)
replicate	bio #1	bio #2	bio #3	sample size	mean RFP/OD (AU)	std (AU)
3O-C6-HSL (nM)	RFP/OD (AU)			N
0	15845.7	16887.1	16500	3	16411	526.418
0.1	14956.1	17211.5	15783.1	3	15983.6	1140.97
1	724.326	552.144	606.173	3	627.548	88.0587
3	117.623	72.7803	19.6638	3	70.0222	49.0376
10	14.7184	0	75.7954	3	30.1713	40.1912
100	114.231	112.581	241.457	3	156.089	73.935

## Sheet: Fig 2c
Note: - RFP/OD = (RFP-RFP_background)/(OD-OD_background). - RFP and OD background measureed from M9 medium without cells in identical experimental condition. - Data displayed in Figure 2c shown in bold. - n.a., not available
The construct	no competitor (pCL112)
replicate	bio #1	bio #2	bio #3	bio #4	sample size	mean RFP/OD (AU)	std (AU)
3O-C6-HSL (nM)	RFP/OD (AU)				N
0	18227.4	16578.9	17408	16666.7	4	17220.3	767.547
0.1	17329.9	16973.7	17090.3	16907.9	4	17075.5	185.663
1	658.3	630.7	646	n.a.	3	645	13.8271
3	707.237	0	187.075	85.034	4	244.836	317.612
10	351.171	0	0	668.896	4	255.017	321.771
100	51.0204	0	476.19	0	4	131.803	230.848
The construct	low competitor (pCL109)
replicate	bio #1	bio #2	bio #3	sample size	mean RFP/OD (AU)	std (AU)
3O-C6-HSL (nM)	RFP/OD (AU)			N
0	16368.1	16929	17996.3	3	17097.8	827.104
0.1	19218.6	17150.5	18503	3	18290.7	1050.28
1	661.764	995.485	831.292	3	829.513	166.867
3	110.153	86.3185	121.891	3	106.121	18.1256
10	59.999	105.076	88.9644	3	84.6799	22.842
100	102.806	109.739	103.212	3	105.252	3.89104
The construct	higher competitor (pCL110)
replicate	bio #1	bio #2	bio #3	sample size	mean RFP/OD (AU)	std (AU)
3O-C6-HSL (nM)	RFP/OD (AU)			N
0	20839.6	19344.9	20170.6	3	20118.4	748.711
0.1	19681	18225	20321.5	3	19409.2	1074.4
1	673.895	740.31	869.864	3	761.356	99.6653
3	22.2214	143.631	100.646	3	88.8328	61.5609
10	49.6221	0	160.678	3	70.1	82.2731
100	55.8972	89.8217	2.46981	3	49.3962	44.0373

## Sheet: Fig 2d
Note: - RFP/OD = (RFP-RFP_background)/(OD-OD_background). - RFP and OD background measureed from M9 medium without cells in identical experimental condition. - Data displayed in Figure 2d shown in bold. - n.a., not available
The construct	no competitor (pOP69)
replicate	bio #1	bio #2	bio #3	bio #4	sample size	mean RFP/OD (AU)	std (AU)
3O-C6-HSL (nM)	RFP/OD (AU)				N
0	2998.88	2905.6	3119.28	3228.11	4	3062.97	140.61
0.001	3240.23	3287.92	3299.48	2730.5	4	3139.53	273.888
0.01	3023.44	2820.7	3014.57	2708.24	4	2891.74	154.002
0.1	2822.68	2642.5	3255.84	2860.79	4	2895.45	258.433
1	122.589	0	0	0	4	30.6472	61.2943
50	7.36804	0	90.0602	50.2736	4	36.9254	41.7876
The construct	low competitor (pOP70)
replicate	bio #1	bio #2	bio #3	bio #4	sample size	mean RFP/OD (AU)	std (AU)
3O-C6-HSL (nM)	RFP/OD (AU)				N
0	4681.77	4520.97	4940.31	n.a.	3	4714.35	211.563
0.001	4721.63	4375.79	4692.27	4649.84	4	4609.88	158.819
0.01	4317.26	4531.4	n.a.	4347.24	3	4398.63	115.956
0.1	4202.37	4347.98	4626.28	4221.79	4	4349.61	195.42
1	133.66	61.2298	16.2276	0	4	52.7793	59.8185
50	0	0	16.4361	0	4	4.10903	8.21807
The construct	higher competitor (pOP71)
replicate	bio #1	bio #2	bio #3	bio #4	sample size	mean RFP/OD (AU)	std (AU)
3O-C6-HSL (nM)	RFP/OD (AU)				N
0	5697	5784.65	5787.07	5835.07	4	5775.95	57.5278
0.001	6695.14	5864.86	6002.24	n.a.	3	6187.41	445.039
0.01	n.a.	5813.22	5812.64	5730.61	3	5785.49	47.5279
0.1	5649.93	5564.59	5947.05	5847.88	4	5752.36	175.856
1	14.0998	348.176	49.5444	0	4	102.955	164.804
50	0	35.4459	n.a.	13.8621	3	16.436	17.8626

## Sheet: Fig 2e
Note: - RFP/OD = (RFP-RFP_background)/(OD-OD_background). - RFP and OD background measureed from M9 medium without cells in identical experimental condition. - Data displayed in Figure 2e shown in bold. - n.a., not available
The construct	no competitor (pCL87)
replicate	bio #1	bio #2	bio #3	sample size	mean RFP/OD (AU)	std (AU)
3O-C6-HSL (nM)	RFP/OD (AU)			N
0	17273.1	18448.6	17395.3	4	17705.7	646.278
0.001	17421.1	18063.4	17511.2	4	17665.2	347.76
0.01	16842.4	17409.9	17368.2	4	17206.8	316.29
0.1	17259.2	17295	17219.5	4	17257.9	37.7693
1	4810.89	5010.67	4004.64	4	4608.74	532.612
50	235.223	174.459	2.13732	4	137.273	120.911
The construct	low competitor (pCL88)
replicate	bio #1	bio #2	bio #3	bio #4	sample size	mean RFP/OD (AU)	std (AU)
3O-C6-HSL (nM)	RFP/OD (AU)				N
0	19046.7	n.a.	18752.7	16344.7	3	18048.1	1482.45
0.001	n.a.	16441.6	17763.8	17323.5	3	17176.3	673.266
0.01	17372	17400.8	17655	16498.8	4	17231.6	504.858
0.1	17260.9	17428.9	17876.2	16896.5	4	17365.6	406.492
1	5457.6	4533.92	4686.92	5053.85	4	4933.07	412.163
50	265.017	309.238	303.966	0	4	219.555	147.693
The construct	higher competitor (pCL89)
replicate	bio #1	bio #2	bio #3	bio #4	sample size	mean RFP/OD (AU)	std (AU)
3O-C6-HSL (nM)	RFP/OD (AU)				N
0	18263.5	16871.6	18471	16909.8	4	17629	856.846
0.001	17243.2	16987.4	17994.4	16990.7	4	17303.9	475.654
0.01	16237.2	17550	16560.6	n.a.	3	16782.6	683.959
0.1	16790.7	17382.1	17613.3	16849.8	4	17159	403.106
1	n.a.	4417.3	4316.74	4851.44	3	4528.49	284.166
50	229.851	401.416	218.192	182.063	4	257.881	97.8289
