# Supplementary material for: dCas9 regulator to neutralize competition in CRISPRi circuits
Source: Nat Commun. 2021 Mar 16;12:1692. doi: 10.1038/s41467-021-21772-6 (PMC7966764; doi:10.1038/s41467-021-21772-6)
Supplement: Supplementary file 7 — Source Data [file 41467_2021_21772_MOESM7_ESM.zip › Figure 3.xlsx]

## Sheet: Fig 3a
Note: - RFP/OD = (RFP-RFP_background)/(OD-OD_background). - RFP and OD background measureed from M9 medium without cells in identical experimental condition. - Data displayed in Figure 3a shown in bold.
The construct	UR/+competitor (pOP64)
replicate	bio #1	bio #2	bio #3	bio #4	sample size	mean RFP/OD (AU)	std (AU)
3O-C6-HSL (nM)	RFP/OD (AU)				N
0	4258.4	2200.12	1898.12	2488.27	4	2711.23	1059.22
0.01	2357.47	1625.25	2017.54	1819.61	4	1954.97	312.496
0.1	1908.31	2345.36	2135.73	1825.67	4	2053.77	234.471
0.3	20215.5	24839.8	25406.3	21307.5	4	22942.3	2567.76
1	31843.8	31500.3	31438.6	26339	4	30280.4	2633.65
10	34607.1	32470.4	32519.2	27141.3	4	31684.5	3188.32
The construct	UR/-competitor (pOP65)
replicate	bio #1	bio #2	bio #3	bio #4	sample size	mean RFP/OD (AU)	std (AU)
3O-C6-HSL (nM)	RFP/OD (AU)				N
0	11957.5	11843.3	13450.2	12439.5	4	12422.6	732.133
0.01	13018.3	12503.2	12179.7	11625.1	4	12331.6	584.009
0.1	12846.1	13505.1	12764.5	12788	4	12975.9	354.437
0.3	25350.9	24930.6	27042.6	25401	4	25681.3	931.756
1	32368.7	31806	32591.6	30714.4	4	31870.2	838.451
10	32553.1	32121	34978.6	33483	4	33283.9	1264.62

## Sheet: Fig 3b
Note: - RFP/OD = (RFP-RFP_background)/(OD-OD_background). - RFP and OD background measureed from M9 medium without cells in identical experimental condition. - Data displayed in Figure 3b shown in bold.
The construct	R/+competitor (pCL82)
replicate	bio #1	bio #2	bio #3	bio #4	sample size	mean RFP/OD (AU)	std (AU)
3O-C6-HSL (nM)	RFP/OD (AU)				N
0	1653.99	1673.56	1781.66	1742.91	4	1713.03	59.572
0.01	1597.18	1646.69	1855.39	1846.96	4	1736.55	133.93
0.1	1829.33	1802.87	1696.21	1551.43	4	1719.96	126.229
0.3	27701.8	29445.8	25695.3	23371.5	4	26553.6	2616.97
1	32089	32021.8	27935.4	31129.4	4	30793.9	1955.23
10	32571.9	34315.8	29819.2	32002.3	4	32177.3	1854.72
The construct	R/-competitor (pCL83)
replicate	bio #1	bio #2	bio #3	bio #4	sample size	mean RFP/OD (AU)	std (AU)
3O-C6-HSL (nM)	RFP/OD (AU)				N
0	1852.18	1878.25	1793.2	1963.44	4	1871.77	70.7158
0.01	2001.67	2043.52	1742.48	1861.92	4	1912.4	137.335
0.1	1897.06	1876.34	1660.08	2196.89	4	1907.59	220.64
0.3	25349.5	24474	26160	26194.3	4	25544.4	813.441
1	33014.8	28926.4	27814.5	32156.4	4	30478	2500.3
10	35744.5	34799.9	28622.2	32310.5	4	32869.3	3180.37
